# Supplementary material for: AaSlt2 Is Required for Vegetative Growth, Stress Adaption, Infection Structure Formation, and Virulence in Alternaria alternata
Source: J Fungi (Basel). 2024 Nov 7;10(11):774. doi: 10.3390/jof10110774 (PMC11595810; doi:10.3390/jof10110774)
Supplement: Supplementary file 1 [file jof-10-00774-s001.zip]

Archive with 1 entries (1 files):
- jof-3289570-supplementary.pdf
